# Supplementary material for: ﻿Three new species of Agaricus (Agaricaceae, Agaricales) from southern China
Source: MycoKeys. 2025 Jun 25;119:47–66. doi: 10.3897/mycokeys.119.154278 (PMC12239009; doi:10.3897/mycokeys.119.154278)
Supplement: XML Treatment for Agaricus aurantifibrillosus [file mycokeys.119.154278-treatment1.xml]

<!DOCTYPE tp:taxon-treatment
  PUBLIC "-//TaxonX//DTD Taxonomic Treatment Publishing DTD v0 20100105//EN" "tax-treatment-NSO.dtd">
<tp:taxon-treatment xmlns:tp="http://www.plazi.org/taxpub"><tp:treatment-meta><kwd-group><label>Taxon classification</label><kwd>
                <named-content content-type="kingdom">Fungi</named-content>
              </kwd><kwd>
                <named-content content-type="order">Agaricales</named-content>
              </kwd><kwd>
                <named-content content-type="family">Agaricaceae</named-content>
              </kwd></kwd-group><mixed-citation publication-type="journal"><person-group><name><surname>Wang</surname><given-names>Shi-en</given-names></name><name><surname>Chen</surname><given-names>Si-ang</given-names></name><name><surname>Huang</surname><given-names>Hai-chen</given-names></name><name><surname>Lin</surname><given-names>Dong-mei</given-names></name><name><surname>Liu</surname><given-names>Peng-hu</given-names></name></person-group><article-title>﻿Three new species of <italic><tp:taxon-name><tp:taxon-name-part taxon-name-part-type="genus" reg="Agaricus">Agaricus</tp:taxon-name-part></tp:taxon-name></italic> (<tp:taxon-name><tp:taxon-name-part taxon-name-part-type="family">Agaricaceae</tp:taxon-name-part></tp:taxon-name>, <tp:taxon-name><tp:taxon-name-part taxon-name-part-type="order">Agaricales</tp:taxon-name-part></tp:taxon-name>) from southern China</article-title><source>MycoKeys</source><day>25</day><month>06</month><year>2025</year><volume>119</volume><fpage>47</fpage><lpage>66</lpage><pub-id pub-id-type="doi">10.3897/mycokeys.119.154278</pub-id></mixed-citation></tp:treatment-meta><tp:nomenclature><label>﻿</label><tp:taxon-name>
              <object-id xmlns:xlink="http://www.w3.org/1999/xlink" content-type="arpha" xlink:type="simple">E376667B-C689-5DE7-95D9-EF79C43A28CC</object-id>
              <tp:taxon-name-part taxon-name-part-type="genus" reg="Agaricus">Agaricus</tp:taxon-name-part>
              <tp:taxon-name-part taxon-name-part-type="species" reg="aurantifibrillosus">aurantifibrillosus</tp:taxon-name-part>
              <object-id xmlns:xlink="http://www.w3.org/1999/xlink" content-type="mycobank" xlink:type="simple">858060</object-id>
            </tp:taxon-name><tp:taxon-authority>P.H. Liu &amp; S.E. Wang</tp:taxon-authority><tp:taxon-status xmlns:xlink="http://www.w3.org/1999/xlink" xlink:type="simple">sp. nov.</tp:taxon-status><xref ref-type="fig" rid="F2">Figs 2A, B</xref><xref ref-type="fig" rid="F3">, 3</xref></tp:nomenclature><tp:treatment-sec sec-type="etymology" id="SECID0EAGBI"><title>Etymology.</title><p><italic><tp:taxon-name><tp:taxon-name-part taxon-name-part-type="genus" reg="Agaricus"/><tp:taxon-name-part taxon-name-part-type="species" reg="aurantifibrillosus">aurantifibrillosus</tp:taxon-name-part></tp:taxon-name></italic> (Latin), referring to the pileus covered with arranged orange (5A8) or brownish yellow (5C8) fibrillose squamules.</p><fig id="F2" position="float" orientation="portrait"><object-id xmlns:xlink="http://www.w3.org/1999/xlink" content-type="doi" xlink:type="simple">10.3897/mycokeys.119.154278.figure2</object-id><object-id xmlns:xlink="http://www.w3.org/1999/xlink" content-type="arpha" xlink:type="simple">113216F6-83EE-5CD6-9DCD-8FCFEFF9686E</object-id><label>Figure 2.</label><caption><p>The photographs of fresh basidiomata of <italic><tp:taxon-name><tp:taxon-name-part taxon-name-part-type="genus" reg="Agaricus">Agaricus</tp:taxon-name-part></tp:taxon-name></italic> species in this study. <bold>A.</bold><italic><tp:taxon-name><tp:taxon-name-part taxon-name-part-type="genus" reg="Agaricus">A.</tp:taxon-name-part><tp:taxon-name-part taxon-name-part-type="species" reg="aurantifibrillosus">aurantifibrillosus</tp:taxon-name-part></tp:taxon-name></italic> (<abbrev xmlns:xlink="http://www.w3.org/1999/xlink" xlink:title="Fujian Academy of Agricultural Sciences" id="ABBRID0EMHBI" xlink:type="simple">FFAAS</abbrev> 3390); <bold>B.</bold><italic><tp:taxon-name><tp:taxon-name-part taxon-name-part-type="genus" reg="Agaricus">A.</tp:taxon-name-part><tp:taxon-name-part taxon-name-part-type="species" reg="aurantifibrillosus">aurantifibrillosus</tp:taxon-name-part></tp:taxon-name></italic> (<abbrev xmlns:xlink="http://www.w3.org/1999/xlink" xlink:title="Fujian Academy of Agricultural Sciences" id="ABBRID0E4HBI" xlink:type="simple">FFAAS</abbrev> 3391); <bold>C.</bold><italic><tp:taxon-name><tp:taxon-name-part taxon-name-part-type="genus" reg="Agaricus">A.</tp:taxon-name-part><tp:taxon-name-part taxon-name-part-type="species" reg="fafuinus">fafuinus</tp:taxon-name-part></tp:taxon-name></italic> (<abbrev xmlns:xlink="http://www.w3.org/1999/xlink" xlink:title="Fujian Academy of Agricultural Sciences" id="ABBRID0EOIBI" xlink:type="simple">FFAAS</abbrev> 3393); <bold>D.</bold><italic><tp:taxon-name><tp:taxon-name-part taxon-name-part-type="genus" reg="Agaricus">A.</tp:taxon-name-part><tp:taxon-name-part taxon-name-part-type="species" reg="fafuinus">fafuinus</tp:taxon-name-part></tp:taxon-name></italic> (<abbrev xmlns:xlink="http://www.w3.org/1999/xlink" xlink:title="Fujian Academy of Agricultural Sciences" id="ABBRID0E6IBI" xlink:type="simple">FFAAS</abbrev> 3394); <bold>E.</bold><italic><tp:taxon-name><tp:taxon-name-part taxon-name-part-type="genus" reg="Agaricus">A.</tp:taxon-name-part><tp:taxon-name-part taxon-name-part-type="species" reg="shenzhenensis">shenzhenensis</tp:taxon-name-part></tp:taxon-name></italic> (<abbrev xmlns:xlink="http://www.w3.org/1999/xlink" xlink:title="Fujian Academy of Agricultural Sciences" id="ABBRID0EQJBI" xlink:type="simple">FFAAS</abbrev> 3397); <bold>F.</bold><italic><tp:taxon-name><tp:taxon-name-part taxon-name-part-type="genus" reg="Agaricus">A.</tp:taxon-name-part><tp:taxon-name-part taxon-name-part-type="species" reg="shenzhenensis">shenzhenensis</tp:taxon-name-part></tp:taxon-name></italic> (<abbrev xmlns:xlink="http://www.w3.org/1999/xlink" xlink:title="Fujian Academy of Agricultural Sciences" id="ABBRID0EBKBI" xlink:type="simple">FFAAS</abbrev> 3398). Scale bars: 1 cm.</p></caption><graphic xmlns:xlink="http://www.w3.org/1999/xlink" xlink:href="mycokeys-119-047-g002.jpg" position="float" orientation="portrait" xlink:type="simple" id="oo_1360820.jpg"><uri content-type="original_file" xlink:type="simple">https://binary.pensoft.net/fig/1360820</uri></graphic></fig></tp:treatment-sec><tp:treatment-sec sec-type="Holotypus" id="SECID0EKKBI"><title>Holotypus.</title><p>China • Fujian Province, Fuzhou City, Fuzhou National Forest Park, 2 October 2024, <named-content xmlns:xlink="http://www.w3.org/1999/xlink" content-type="dwc:verbatimCoordinates" xlink:type="simple"><named-content content-type="geo-json" specific-use="{&#34;type&#34;:&#34;Point&#34;,&#34;coordinates&#34;:[119.271944,26.178056]}" id="NCID0ETKBI" xlink:type="simple">26°10'41"N, 119°16'19"E</named-content></named-content>, alt. 280 m, Shi-En Wang, E2410232 (<abbrev xmlns:xlink="http://www.w3.org/1999/xlink" xlink:title="Fujian Academy of Agricultural Sciences" id="ABBRID0EYKBI" xlink:type="simple">FFAAS</abbrev> 3390).</p><fig id="F3" position="float" orientation="portrait"><object-id xmlns:xlink="http://www.w3.org/1999/xlink" content-type="doi" xlink:type="simple">10.3897/mycokeys.119.154278.figure3</object-id><object-id xmlns:xlink="http://www.w3.org/1999/xlink" content-type="arpha" xlink:type="simple">4C96BDA1-9C17-5634-9362-B12E93F059CB</object-id><label>Figure 3.</label><caption><p><italic><tp:taxon-name><tp:taxon-name-part taxon-name-part-type="genus" reg="Agaricus">Agaricus</tp:taxon-name-part><tp:taxon-name-part taxon-name-part-type="species" reg="aurantifibrillosus">aurantifibrillosus</tp:taxon-name-part></tp:taxon-name></italic> (<abbrev xmlns:xlink="http://www.w3.org/1999/xlink" xlink:title="Fujian Academy of Agricultural Sciences" id="ABBRID0EPLBI" xlink:type="simple">FFAAS</abbrev> 3390, <abbrev xmlns:xlink="http://www.w3.org/1999/xlink" xlink:title="Fujian Academy of Agricultural Sciences" id="ABBRID0ETLBI" xlink:type="simple">FFAAS</abbrev> 3391); <bold>A.</bold> Basidiomata; <bold>B.</bold> Basidiospores; <bold>C.</bold> Basidia; <bold>D.</bold> Cheilocystidia; <bold>E.</bold> Pileipellis. Scale bar: 1 cm (<bold>A</bold>); 5 μm (<bold>B–E</bold>).</p></caption><graphic xmlns:xlink="http://www.w3.org/1999/xlink" xlink:href="mycokeys-119-047-g003.jpg" position="float" orientation="portrait" xlink:type="simple" id="oo_1360821.jpg"><uri content-type="original_file" xlink:type="simple">https://binary.pensoft.net/fig/1360821</uri></graphic></fig></tp:treatment-sec><tp:treatment-sec sec-type="diagnosis" id="SECID0EKMBI"><title>Diagnosis.</title><p>This species is characterized by its pileus covered with orange (5A8) or brownish yellow (5C8) scattered fibrillose squamules, elongate basidiospores (Qav = 1.70), and abundant cheilocystidia.</p></tp:treatment-sec><tp:treatment-sec sec-type="description" id="SECID0EPMBI"><title>Description.</title><p>Pileus 3.6–6.2 cm in diameter, 0.2–0.3 cm thick at the center, truncate conical to plane, surface dry, white (5A1) or orange white (5A2), covered with scattered arranged orange (5A8), brownish yellow (5C8) fibrillose squamules, denser at disc, showing brownish orange (6C8) or brown (6E8), margin appendiculate by annulus remnants. Context of the pileus white (6A1), with no special odor. Lamellae 0.2–0.4 cm broad, pastel red (9A4) then reddish brown (8E8) later brownish black (8F8), free, crowded, intercalated with numerous lamellulae. Stipe 5.6–8.6 × 0.4–1.3 cm, hollow, clavate, with white (6A1) rhizomorphs, provided with an annulus in its upper third, above the annulus white (6A1), below the annulus with white (6A1), orange (5A8) floccose squamules, becoming dark yellow (4C8) on touching or bruising. Annulus superior, white (6A1), simple, membranous, easy falling out.</p><p>Basidiospores (4.6)4.7–5.7(5.9) × (2.7)2.8–3.3(3.6) μm, [Xav = 5.2 × 3.1 μm], Q = 1.50–1.93, Qav = 1.70, ellipsoid to elongate-ellipsoid, smooth, thick-walled, brown, guttulate. Basidia 14–18 × 5–7 μm, clavate, 4(2)-spored, sterigmata 2–4 µm long. Cheilocystidia abundant, nearly globose, oblong, sphaeropedunculate, or broadly clavate, 12–34 × 10–20 μm, with pale yellowish intracellular pigment. Pleurocystidia absent. Pileipellis a cutis of cylindrical, slightly constricted at the septa, pale yellowish hyphae, 4–9 μm in diameter.</p></tp:treatment-sec><tp:treatment-sec sec-type="habitat" id="SECID0EVMBI"><title>Habitat and distribution.</title><p>Gregarious or scattered in broad-leaved and bamboo forests during autumn. Currently, it has only been documented in Fujian Province, China.</p></tp:treatment-sec><tp:treatment-sec sec-type="Additional specimens measured" id="SECID0E1MBI"><title>Additional specimens measured.</title><p>China • Fujian Province, Fuzhou City, Fujian Agriculture and Forestry University, 5 October 2024, Shi-En Wang, E2410524 (<abbrev xmlns:xlink="http://www.w3.org/1999/xlink" xlink:title="Fujian Academy of Agricultural Sciences" id="ABBRID0EANBI" xlink:type="simple">FFAAS</abbrev> 3391) and E2410525 (<abbrev xmlns:xlink="http://www.w3.org/1999/xlink" xlink:title="Fujian Academy of Agricultural Sciences" id="ABBRID0EENBI" xlink:type="simple">FFAAS</abbrev> 3392).</p></tp:treatment-sec><tp:treatment-sec sec-type="notes" id="SECID0EINBI"><title>Notes.</title><p><italic><tp:taxon-name><tp:taxon-name-part taxon-name-part-type="genus" reg="Agaricus">Agaricus</tp:taxon-name-part><tp:taxon-name-part taxon-name-part-type="species" reg="aurantifibrillosus">aurantifibrillosus</tp:taxon-name-part></tp:taxon-name></italic> belongs to <tp:taxon-name><tp:taxon-name-part taxon-name-part-type="genus" reg="Agaricus">A.</tp:taxon-name-part> (<tp:taxon-name-part taxon-name-part-type="infraspecific-rank">subg.</tp:taxon-name-part> <tp:taxon-name-part taxon-name-part-type="subgenus" reg="Minores">Minores</tp:taxon-name-part>) <tp:taxon-name-part taxon-name-part-type="infraspecific-rank">sect.</tp:taxon-name-part> <tp:taxon-name-part taxon-name-part-type="section" reg="Minores">Minores</tp:taxon-name-part></tp:taxon-name>. <italic><tp:taxon-name><tp:taxon-name-part taxon-name-part-type="genus" reg="Agaricus">Agaricus</tp:taxon-name-part><tp:taxon-name-part taxon-name-part-type="species" reg="aurantipileatus">aurantipileatus</tp:taxon-name-part></tp:taxon-name></italic> T. Bau &amp; S.E. Wang in <tp:taxon-name><tp:taxon-name-part taxon-name-part-type="genus" reg="Agaricus">A.</tp:taxon-name-part><tp:taxon-name-part taxon-name-part-type="infraspecific-rank">sect.</tp:taxon-name-part><tp:taxon-name-part taxon-name-part-type="section" reg="Arvenses">Arvenses</tp:taxon-name-part></tp:taxon-name> shares morphological similarities with <italic><tp:taxon-name><tp:taxon-name-part taxon-name-part-type="genus" reg="Agaricus">A.</tp:taxon-name-part><tp:taxon-name-part taxon-name-part-type="species" reg="aurantifibrillosus">aurantifibrillosus</tp:taxon-name-part></tp:taxon-name></italic>. However, <italic><tp:taxon-name><tp:taxon-name-part taxon-name-part-type="genus" reg="Agaricus">A.</tp:taxon-name-part><tp:taxon-name-part taxon-name-part-type="species" reg="aurantipileatus">aurantipileatus</tp:taxon-name-part></tp:taxon-name></italic> can be distinguished by its double annulus, smaller spore Q value (Q = 1.17–1.36), and sometimes catenulate cheilocystidia (<xref ref-type="bibr" rid="B44">Wang and Bau 2024</xref>).</p><p>In the multi-locus phylogenetic tree (Fig. <xref ref-type="fig" rid="F1">1</xref>), <italic><tp:taxon-name><tp:taxon-name-part taxon-name-part-type="genus" reg="Agaricus">A.</tp:taxon-name-part><tp:taxon-name-part taxon-name-part-type="species" reg="aurantifibrillosus">aurantifibrillosus</tp:taxon-name-part></tp:taxon-name></italic> clusters with <italic><tp:taxon-name><tp:taxon-name-part taxon-name-part-type="genus" reg="Agaricus">A.</tp:taxon-name-part><tp:taxon-name-part taxon-name-part-type="species" reg="colpeteii">colpeteii</tp:taxon-name-part></tp:taxon-name></italic> T. Lebel and <italic><tp:taxon-name><tp:taxon-name-part taxon-name-part-type="genus" reg="Agaricus">A.</tp:taxon-name-part><tp:taxon-name-part taxon-name-part-type="species" reg="wayanadensis">wayanadensis</tp:taxon-name-part></tp:taxon-name></italic>, albeit with low statistical support, and this may be due to the lack of sequences in the related taxa. <italic><tp:taxon-name><tp:taxon-name-part taxon-name-part-type="genus" reg="Agaricus">Agaricus</tp:taxon-name-part><tp:taxon-name-part taxon-name-part-type="species" reg="colpeteii">colpeteii</tp:taxon-name-part></tp:taxon-name></italic> is a gasteroid <italic><tp:taxon-name><tp:taxon-name-part taxon-name-part-type="genus" reg="Agaricus">Agaricus</tp:taxon-name-part></tp:taxon-name></italic> species with basidia not observed (<xref ref-type="bibr" rid="B24">Lebel 2013</xref>). <italic><tp:taxon-name><tp:taxon-name-part taxon-name-part-type="genus" reg="Agaricus">Agaricus</tp:taxon-name-part><tp:taxon-name-part taxon-name-part-type="species" reg="wayanadensis">wayanadensis</tp:taxon-name-part></tp:taxon-name></italic> differs in having a pileus surface covered with brown squamules and a smaller spore Qav value (Qav = 1.58) (<xref ref-type="bibr" rid="B1">Arya and Pradeep 2024</xref>).</p></tp:treatment-sec><tp:treatment-sec><!--Section generated to contain objects referenced in tp:taxon-treatment.--><fig id="F1" position="float" orientation="portrait"><object-id xmlns:xlink="http://www.w3.org/1999/xlink" content-type="doi" xlink:type="simple">10.3897/mycokeys.119.154278.figure1</object-id><object-id xmlns:xlink="http://www.w3.org/1999/xlink" content-type="arpha" xlink:type="simple">41FDCF9E-537D-5F1B-9CC0-AE22C4804303</object-id><label>Figure 1.</label><caption><p>Multi-locus phylogenetic tree of <italic><tp:taxon-name><tp:taxon-name-part taxon-name-part-type="genus" reg="Agaricus">Agaricus</tp:taxon-name-part></tp:taxon-name></italic> obtained from the maximum likelihood analysis (<abbrev xmlns:xlink="http://www.w3.org/1999/xlink" xlink:title="Maximum likelihood" id="ABBRID0EH5AI" xlink:type="simple">ML</abbrev>) based on ITS, nrLSU, and <italic>tef1-α</italic> sequence data. “T” refers to the type specimen. Bold refers to the sequences produced from this study. Red font refers to the new species.</p></caption><graphic xmlns:xlink="http://www.w3.org/1999/xlink" xlink:href="mycokeys-119-047-g001.jpg" position="float" orientation="portrait" xlink:type="simple" id="oo_1360819.jpg"><uri content-type="original_file" xlink:type="simple">https://binary.pensoft.net/fig/1360819</uri></graphic></fig></tp:treatment-sec><ref-list><ref id="B44"><mixed-citation xmlns:xlink="http://www.w3.org/1999/xlink" xlink:type="simple"><person-group><name name-style="western"><surname>Wang</surname><given-names>SE</given-names></name><name name-style="western"><surname>Bau</surname><given-names>T</given-names></name></person-group> (<year>2024</year>) Six New Species of <italic><tp:taxon-name><tp:taxon-name-part taxon-name-part-type="genus">Agaricus</tp:taxon-name-part></tp:taxon-name></italic> (<tp:taxon-name><tp:taxon-name-part taxon-name-part-type="family">Agaricaceae</tp:taxon-name-part></tp:taxon-name>, <tp:taxon-name><tp:taxon-name-part taxon-name-part-type="order">Agaricales</tp:taxon-name-part></tp:taxon-name>) from Northeast China. Journal of Fungi (Basel, Switzerland) 10: 59. <ext-link xlink:href="10.3390/jof10010059" ext-link-type="doi" xlink:type="simple">https://doi.org/10.3390/jof10010059</ext-link></mixed-citation></ref><ref id="B24"><mixed-citation xmlns:xlink="http://www.w3.org/1999/xlink" xlink:type="simple"><person-group><name name-style="western"><surname>Lebel</surname><given-names>T</given-names></name></person-group> (<year>2013</year>) <article-title>Two new species of sequestrate <tp:taxon-name><tp:taxon-name-part taxon-name-part-type="genus">Agaricus</tp:taxon-name-part> (<tp:taxon-name-part taxon-name-part-type="infraspecific-rank">section</tp:taxon-name-part> <tp:taxon-name-part taxon-name-part-type="section">Minores</tp:taxon-name-part>)</tp:taxon-name> from Australia.</article-title><source>Mycological Progress</source><volume>12</volume>: <fpage>699</fpage>–<lpage>707</lpage>. <ext-link xlink:href="10.1007/s11557-012-0879-x" ext-link-type="doi" xlink:type="simple">https://doi.org/10.1007/s11557-012-0879-x</ext-link></mixed-citation></ref><ref id="B1"><mixed-citation xmlns:xlink="http://www.w3.org/1999/xlink" xlink:type="simple"><person-group><name name-style="western"><surname>Arya</surname><given-names>CP</given-names></name><name name-style="western"><surname>Pradeep</surname><given-names>CK</given-names></name></person-group> (<year>2024</year>) <article-title><tp:taxon-name><tp:taxon-name-part taxon-name-part-type="genus">Agaricus</tp:taxon-name-part><tp:taxon-name-part taxon-name-part-type="infraspecific-rank">section</tp:taxon-name-part><tp:taxon-name-part taxon-name-part-type="section">Minores</tp:taxon-name-part></tp:taxon-name>: New and noteworthy species from India.</article-title><source>Phytotaxa</source><volume>634</volume>: <fpage>255</fpage>–<lpage>273</lpage>. <ext-link xlink:href="10.11646/phytotaxa.634.3.5" ext-link-type="doi" xlink:type="simple">https://doi.org/10.11646/phytotaxa.634.3.5</ext-link></mixed-citation></ref></ref-list></tp:taxon-treatment>
