# Supplementary material for: ﻿Three new species of Agaricus (Agaricaceae, Agaricales) from southern China
Source: MycoKeys. 2025 Jun 25;119:47–66. doi: 10.3897/mycokeys.119.154278 (PMC12239009; doi:10.3897/mycokeys.119.154278)
Supplement: XML Treatment for Agaricus fafuinus [file mycokeys.119.154278-treatment2.xml]

<!DOCTYPE tp:taxon-treatment
  PUBLIC "-//TaxonX//DTD Taxonomic Treatment Publishing DTD v0 20100105//EN" "tax-treatment-NSO.dtd">
<tp:taxon-treatment xmlns:tp="http://www.plazi.org/taxpub"><tp:treatment-meta><kwd-group><label>Taxon classification</label><kwd>
                <named-content content-type="kingdom">Fungi</named-content>
              </kwd><kwd>
                <named-content content-type="order">Agaricales</named-content>
              </kwd><kwd>
                <named-content content-type="family">Agaricaceae</named-content>
              </kwd></kwd-group><mixed-citation publication-type="journal"><person-group><name><surname>Wang</surname><given-names>Shi-en</given-names></name><name><surname>Chen</surname><given-names>Si-ang</given-names></name><name><surname>Huang</surname><given-names>Hai-chen</given-names></name><name><surname>Lin</surname><given-names>Dong-mei</given-names></name><name><surname>Liu</surname><given-names>Peng-hu</given-names></name></person-group><article-title>﻿Three new species of <italic><tp:taxon-name><tp:taxon-name-part taxon-name-part-type="genus" reg="Agaricus">Agaricus</tp:taxon-name-part></tp:taxon-name></italic> (<tp:taxon-name><tp:taxon-name-part taxon-name-part-type="family">Agaricaceae</tp:taxon-name-part></tp:taxon-name>, <tp:taxon-name><tp:taxon-name-part taxon-name-part-type="order">Agaricales</tp:taxon-name-part></tp:taxon-name>) from southern China</article-title><source>MycoKeys</source><day>25</day><month>06</month><year>2025</year><volume>119</volume><fpage>47</fpage><lpage>66</lpage><pub-id pub-id-type="doi">10.3897/mycokeys.119.154278</pub-id></mixed-citation></tp:treatment-meta><tp:nomenclature><label>﻿</label><tp:taxon-name>
              <object-id xmlns:xlink="http://www.w3.org/1999/xlink" content-type="arpha" xlink:type="simple">5F9C3FAF-FE6A-578F-A022-5F090B7BFB5A</object-id>
              <tp:taxon-name-part taxon-name-part-type="genus" reg="Agaricus">Agaricus</tp:taxon-name-part>
              <tp:taxon-name-part taxon-name-part-type="species" reg="fafuinus">fafuinus</tp:taxon-name-part>
              <object-id xmlns:xlink="http://www.w3.org/1999/xlink" content-type="mycobank" xlink:type="simple">858061</object-id>
            </tp:taxon-name><tp:taxon-authority>P.H. Liu &amp; S.E. Wang</tp:taxon-authority><tp:taxon-status xmlns:xlink="http://www.w3.org/1999/xlink" xlink:type="simple">sp. nov.</tp:taxon-status><xref ref-type="fig" rid="F2">Figs 2C, D</xref><xref ref-type="fig" rid="F4">, 4</xref></tp:nomenclature><tp:treatment-sec sec-type="etymology" id="SECID0E4TBI"><title>Etymology.</title><p>Derived from the acronym FAFU (Fujian Agriculture and Forestry University), where the type specimens of this species were collected.</p><fig id="F4" position="float" orientation="portrait"><object-id xmlns:xlink="http://www.w3.org/1999/xlink" content-type="doi" xlink:type="simple">10.3897/mycokeys.119.154278.figure4</object-id><object-id xmlns:xlink="http://www.w3.org/1999/xlink" content-type="arpha" xlink:type="simple">3ED835D0-50F4-5F10-B1E1-45D1A0FC596E</object-id><label>Figure 4.</label><caption><p><italic><tp:taxon-name><tp:taxon-name-part taxon-name-part-type="genus" reg="Agaricus">Agaricus</tp:taxon-name-part><tp:taxon-name-part taxon-name-part-type="species" reg="fafuinus">fafuinus</tp:taxon-name-part></tp:taxon-name></italic> (<abbrev xmlns:xlink="http://www.w3.org/1999/xlink" xlink:title="Fujian Academy of Agricultural Sciences" id="ABBRID0EVUBI" xlink:type="simple">FFAAS</abbrev> 3393, <abbrev xmlns:xlink="http://www.w3.org/1999/xlink" xlink:title="Fujian Academy of Agricultural Sciences" id="ABBRID0EZUBI" xlink:type="simple">FFAAS</abbrev> 3394); <bold>A.</bold> Basidiomata; <bold>B.</bold> Basidiospores; <bold>C.</bold> Basidia; <bold>D.</bold> Cheilocystidia; <bold>E.</bold> Pileipellis. Scale bar: 1 cm (<bold>A</bold>); 5 μm (<bold>B–E</bold>).</p></caption><graphic xmlns:xlink="http://www.w3.org/1999/xlink" xlink:href="mycokeys-119-047-g004.jpg" position="float" orientation="portrait" xlink:type="simple" id="oo_1360822.jpg"><uri content-type="original_file" xlink:type="simple">https://binary.pensoft.net/fig/1360822</uri></graphic></fig></tp:treatment-sec><tp:treatment-sec sec-type="Holotypus" id="SECID0EQVBI"><title>Holotypus.</title><p>China • Fujian Province, Fuzhou City, Fujian Agriculture and Forestry University, 4 March 2024, <named-content xmlns:xlink="http://www.w3.org/1999/xlink" content-type="dwc:verbatimCoordinates" xlink:type="simple"><named-content content-type="geo-json" specific-use="{&#34;type&#34;:&#34;Point&#34;,&#34;coordinates&#34;:[119.400000,26.133333]}" id="NCID0EZVBI" xlink:type="simple">26°08'N, 119°24'E</named-content></named-content>, alt. 30 m, Si-Ang Chen, CSA299 (<abbrev xmlns:xlink="http://www.w3.org/1999/xlink" xlink:title="Fujian Academy of Agricultural Sciences" id="ABBRID0E5VBI" xlink:type="simple">FFAAS</abbrev> 3393).</p></tp:treatment-sec><tp:treatment-sec sec-type="diagnosis" id="SECID0ECWBI"><title>Diagnosis.</title><p>This species is characterized by its pileus and stipe covered with brown (7D5) or fox red (8D7) fibrils or fibrillose squamules, elongate basidiospores (Qav = 1.63), and abundant cheilocystidia.</p></tp:treatment-sec><tp:treatment-sec sec-type="description" id="SECID0EHWBI"><title>Description.</title><p>Pileus 3.4–5.5 cm in diameter, 0.2–0.4 cm thick at the center, truncate conical to plane, surface dry, white (5A1), brownish gray (7C2), covered with brown (7D5) or fox red (8D7) fibrils or with fibrillose squamules, concentrically arranged, denser and reddish brown (8E8) at disc, margin appendiculate by annulus remnants. Context of the pileus, white (6A1), with no special odor. Lamellae 0.2–0.3 cm broad, first pastel red (9A4), then reddish brown (8E8), later brownish black (8F8), free, crowded, intercalated with numerous lamellulae. Stipe 2.2–4.5 × 0.6–1.5 cm, nearly cylindrical, hollow, with white (6A1) rhizomorphs, provided with an annulus in its upper half, above the annulus white (6A1), below the annulus covered towards the base with concolorous squamules with the pileus surface. Annulus superior, white (6A1) to reddish brown (8E8), simple, membranous, persistent.</p><p>Basidiospores (5.7)6.0–7.9(8.2) × (3.5)3.7–5.0(5.1) μm, [Xav = 6.8 × 4.2 μm], Q = 1.46–2.03, Qav = 1.63, ellipsoid to cylindrical, smooth, thick-walled, brown, guttulate. Basidia 17–25 × 6–9 μm, clavate, 4(2)-spored, sterigmata 1–3 µm long. Cheilocystidia abundant, nearly globose, broadly clavate, or pyriform, 10–23 × 7–13 μm, hyaline. Pleurocystidia absent. Pileipellis a cutis of cylindrical, slightly constricted at septa, light brown hyphae, 6–12 μm wide.</p></tp:treatment-sec><tp:treatment-sec sec-type="habitat" id="SECID0ENWBI"><title>Habitat and distribution.</title><p>Gregarious in bamboo forests or grass during spring. Currently, it has only been known from Fujian Province, China.</p></tp:treatment-sec><tp:treatment-sec sec-type="Additional specimens measured" id="SECID0ESWBI"><title>Additional specimens measured.</title><p>China • Fujian Province, Fuzhou City, Fujian Agriculture and Forestry University, 23 March 2024, Si-Ang Chen, CSA314 (<abbrev xmlns:xlink="http://www.w3.org/1999/xlink" xlink:title="Fujian Academy of Agricultural Sciences" id="ABBRID0EYWBI" xlink:type="simple">FFAAS</abbrev> 3394).</p></tp:treatment-sec><tp:treatment-sec sec-type="notes" id="SECID0E3WBI"><title>Notes.</title><p><italic><tp:taxon-name><tp:taxon-name-part taxon-name-part-type="genus" reg="Agaricus">Agaricus</tp:taxon-name-part><tp:taxon-name-part taxon-name-part-type="species" reg="fafuinus">fafuinus</tp:taxon-name-part></tp:taxon-name></italic> belongs to <tp:taxon-name><tp:taxon-name-part taxon-name-part-type="genus" reg="Agaricus">A.</tp:taxon-name-part> (<tp:taxon-name-part taxon-name-part-type="infraspecific-rank">subg.</tp:taxon-name-part> <tp:taxon-name-part taxon-name-part-type="subgenus" reg="Agaricus">Agaricus</tp:taxon-name-part>) <tp:taxon-name-part taxon-name-part-type="infraspecific-rank">sect.</tp:taxon-name-part> <tp:taxon-name-part taxon-name-part-type="section" reg="Agaricus">Agaricus</tp:taxon-name-part></tp:taxon-name>. <italic><tp:taxon-name><tp:taxon-name-part taxon-name-part-type="genus" reg="Agaricus">Agaricus</tp:taxon-name-part><tp:taxon-name-part taxon-name-part-type="species" reg="fafuinus">fafuinus</tp:taxon-name-part></tp:taxon-name></italic> exhibits variable pileus surface: specimen CSA299 possesses fibrils, while CSA314 displays fibrillose squamules. However, molecular data confirm their conspecificity, suggesting that these morphological differences may result from humidity variations. Specimen CSA299 was collected post-rainfall and likely it was exposed to precipitation, whereas specimen CSA314 was obtained under dry conditions. Initially, we thought we had mixed up the specimen numbers, but after thorough verification, this turned out to be accurate.</p><p>In the multi-locus phylogenetic tree (Fig. <xref ref-type="fig" rid="F1">1</xref>), <italic><tp:taxon-name><tp:taxon-name-part taxon-name-part-type="genus" reg="Agaricus">A.</tp:taxon-name-part><tp:taxon-name-part taxon-name-part-type="species" reg="fafuinus">fafuinus</tp:taxon-name-part></tp:taxon-name></italic> and <italic><tp:taxon-name><tp:taxon-name-part taxon-name-part-type="genus" reg="Agaricus">A.</tp:taxon-name-part><tp:taxon-name-part taxon-name-part-type="species" reg="moellerianus">moellerianus</tp:taxon-name-part></tp:taxon-name></italic> Bon form a sister clade with good support. However, <italic><tp:taxon-name><tp:taxon-name-part taxon-name-part-type="genus" reg="Agaricus">A.</tp:taxon-name-part><tp:taxon-name-part taxon-name-part-type="species" reg="moellerianus">moellerianus</tp:taxon-name-part></tp:taxon-name></italic> is distinguished by its subglabrous white pileus, smooth stipe, rounder basidiospores (Qav = 1.22), and broadly clavate cheilocystidia resembling basidioles (<xref ref-type="bibr" rid="B22">Kerrigan 2016</xref>).</p></tp:treatment-sec><tp:treatment-sec><!--Section generated to contain objects referenced in tp:taxon-treatment.--><fig id="F2" position="float" orientation="portrait"><object-id xmlns:xlink="http://www.w3.org/1999/xlink" content-type="doi" xlink:type="simple">10.3897/mycokeys.119.154278.figure2</object-id><object-id xmlns:xlink="http://www.w3.org/1999/xlink" content-type="arpha" xlink:type="simple">113216F6-83EE-5CD6-9DCD-8FCFEFF9686E</object-id><label>Figure 2.</label><caption><p>The photographs of fresh basidiomata of <italic><tp:taxon-name><tp:taxon-name-part taxon-name-part-type="genus" reg="Agaricus">Agaricus</tp:taxon-name-part></tp:taxon-name></italic> species in this study. <bold>A.</bold><italic><tp:taxon-name><tp:taxon-name-part taxon-name-part-type="genus" reg="Agaricus">A.</tp:taxon-name-part><tp:taxon-name-part taxon-name-part-type="species" reg="aurantifibrillosus">aurantifibrillosus</tp:taxon-name-part></tp:taxon-name></italic> (<abbrev xmlns:xlink="http://www.w3.org/1999/xlink" xlink:title="Fujian Academy of Agricultural Sciences" id="ABBRID0EMHBI" xlink:type="simple">FFAAS</abbrev> 3390); <bold>B.</bold><italic><tp:taxon-name><tp:taxon-name-part taxon-name-part-type="genus" reg="Agaricus">A.</tp:taxon-name-part><tp:taxon-name-part taxon-name-part-type="species" reg="aurantifibrillosus">aurantifibrillosus</tp:taxon-name-part></tp:taxon-name></italic> (<abbrev xmlns:xlink="http://www.w3.org/1999/xlink" xlink:title="Fujian Academy of Agricultural Sciences" id="ABBRID0E4HBI" xlink:type="simple">FFAAS</abbrev> 3391); <bold>C.</bold><italic><tp:taxon-name><tp:taxon-name-part taxon-name-part-type="genus" reg="Agaricus">A.</tp:taxon-name-part><tp:taxon-name-part taxon-name-part-type="species" reg="fafuinus">fafuinus</tp:taxon-name-part></tp:taxon-name></italic> (<abbrev xmlns:xlink="http://www.w3.org/1999/xlink" xlink:title="Fujian Academy of Agricultural Sciences" id="ABBRID0EOIBI" xlink:type="simple">FFAAS</abbrev> 3393); <bold>D.</bold><italic><tp:taxon-name><tp:taxon-name-part taxon-name-part-type="genus" reg="Agaricus">A.</tp:taxon-name-part><tp:taxon-name-part taxon-name-part-type="species" reg="fafuinus">fafuinus</tp:taxon-name-part></tp:taxon-name></italic> (<abbrev xmlns:xlink="http://www.w3.org/1999/xlink" xlink:title="Fujian Academy of Agricultural Sciences" id="ABBRID0E6IBI" xlink:type="simple">FFAAS</abbrev> 3394); <bold>E.</bold><italic><tp:taxon-name><tp:taxon-name-part taxon-name-part-type="genus" reg="Agaricus">A.</tp:taxon-name-part><tp:taxon-name-part taxon-name-part-type="species" reg="shenzhenensis">shenzhenensis</tp:taxon-name-part></tp:taxon-name></italic> (<abbrev xmlns:xlink="http://www.w3.org/1999/xlink" xlink:title="Fujian Academy of Agricultural Sciences" id="ABBRID0EQJBI" xlink:type="simple">FFAAS</abbrev> 3397); <bold>F.</bold><italic><tp:taxon-name><tp:taxon-name-part taxon-name-part-type="genus" reg="Agaricus">A.</tp:taxon-name-part><tp:taxon-name-part taxon-name-part-type="species" reg="shenzhenensis">shenzhenensis</tp:taxon-name-part></tp:taxon-name></italic> (<abbrev xmlns:xlink="http://www.w3.org/1999/xlink" xlink:title="Fujian Academy of Agricultural Sciences" id="ABBRID0EBKBI" xlink:type="simple">FFAAS</abbrev> 3398). Scale bars: 1 cm.</p></caption><graphic xmlns:xlink="http://www.w3.org/1999/xlink" xlink:href="mycokeys-119-047-g002.jpg" position="float" orientation="portrait" xlink:type="simple" id="oo_1360820.jpg"><uri content-type="original_file" xlink:type="simple">https://binary.pensoft.net/fig/1360820</uri></graphic></fig><fig id="F1" position="float" orientation="portrait"><object-id xmlns:xlink="http://www.w3.org/1999/xlink" content-type="doi" xlink:type="simple">10.3897/mycokeys.119.154278.figure1</object-id><object-id xmlns:xlink="http://www.w3.org/1999/xlink" content-type="arpha" xlink:type="simple">41FDCF9E-537D-5F1B-9CC0-AE22C4804303</object-id><label>Figure 1.</label><caption><p>Multi-locus phylogenetic tree of <italic><tp:taxon-name><tp:taxon-name-part taxon-name-part-type="genus" reg="Agaricus">Agaricus</tp:taxon-name-part></tp:taxon-name></italic> obtained from the maximum likelihood analysis (<abbrev xmlns:xlink="http://www.w3.org/1999/xlink" xlink:title="Maximum likelihood" id="ABBRID0EH5AI" xlink:type="simple">ML</abbrev>) based on ITS, nrLSU, and <italic>tef1-α</italic> sequence data. “T” refers to the type specimen. Bold refers to the sequences produced from this study. Red font refers to the new species.</p></caption><graphic xmlns:xlink="http://www.w3.org/1999/xlink" xlink:href="mycokeys-119-047-g001.jpg" position="float" orientation="portrait" xlink:type="simple" id="oo_1360819.jpg"><uri content-type="original_file" xlink:type="simple">https://binary.pensoft.net/fig/1360819</uri></graphic></fig></tp:treatment-sec><ref-list><ref id="B22"><mixed-citation xmlns:xlink="http://www.w3.org/1999/xlink" xlink:type="simple"><person-group><name name-style="western"><surname>Kerrigan</surname><given-names>RW</given-names></name></person-group> (<year>2016</year>) <source><italic><tp:taxon-name><tp:taxon-name-part taxon-name-part-type="genus">Agaricus</tp:taxon-name-part></tp:taxon-name></italic> of North America.</source><publisher-name>New York Botanic Garden Press</publisher-name>, <publisher-loc>New York, USA</publisher-loc>, <size units="page">573 pp</size>.</mixed-citation></ref></ref-list></tp:taxon-treatment>
