# Supplementary material for: ﻿Three new species of Agaricus (Agaricaceae, Agaricales) from southern China
Source: MycoKeys. 2025 Jun 25;119:47–66. doi: 10.3897/mycokeys.119.154278 (PMC12239009; doi:10.3897/mycokeys.119.154278)
Supplement: XML Treatment for Agaricus shenzhenensis [file mycokeys.119.154278-treatment3.xml]

<!DOCTYPE tp:taxon-treatment
  PUBLIC "-//TaxonX//DTD Taxonomic Treatment Publishing DTD v0 20100105//EN" "tax-treatment-NSO.dtd">
<tp:taxon-treatment xmlns:tp="http://www.plazi.org/taxpub"><tp:treatment-meta><kwd-group><label>Taxon classification</label><kwd>
                <named-content content-type="kingdom">Fungi</named-content>
              </kwd><kwd>
                <named-content content-type="order">Agaricales</named-content>
              </kwd><kwd>
                <named-content content-type="family">Agaricaceae</named-content>
              </kwd></kwd-group><mixed-citation publication-type="journal"><person-group><name><surname>Wang</surname><given-names>Shi-en</given-names></name><name><surname>Chen</surname><given-names>Si-ang</given-names></name><name><surname>Huang</surname><given-names>Hai-chen</given-names></name><name><surname>Lin</surname><given-names>Dong-mei</given-names></name><name><surname>Liu</surname><given-names>Peng-hu</given-names></name></person-group><article-title>﻿Three new species of <italic><tp:taxon-name><tp:taxon-name-part taxon-name-part-type="genus" reg="Agaricus">Agaricus</tp:taxon-name-part></tp:taxon-name></italic> (<tp:taxon-name><tp:taxon-name-part taxon-name-part-type="family">Agaricaceae</tp:taxon-name-part></tp:taxon-name>, <tp:taxon-name><tp:taxon-name-part taxon-name-part-type="order">Agaricales</tp:taxon-name-part></tp:taxon-name>) from southern China</article-title><source>MycoKeys</source><day>25</day><month>06</month><year>2025</year><volume>119</volume><fpage>47</fpage><lpage>66</lpage><pub-id pub-id-type="doi">10.3897/mycokeys.119.154278</pub-id></mixed-citation></tp:treatment-meta><tp:nomenclature><label>﻿</label><tp:taxon-name>
              <object-id xmlns:xlink="http://www.w3.org/1999/xlink" content-type="arpha" xlink:type="simple">9957CD28-9E14-588F-A514-BE678DB58C09</object-id>
              <tp:taxon-name-part taxon-name-part-type="genus" reg="Agaricus">Agaricus</tp:taxon-name-part>
              <tp:taxon-name-part taxon-name-part-type="species" reg="shenzhenensis">shenzhenensis</tp:taxon-name-part>
              <object-id xmlns:xlink="http://www.w3.org/1999/xlink" content-type="mycobank" xlink:type="simple">858063</object-id>
            </tp:taxon-name><tp:taxon-authority>P.H. Liu &amp; S.E. Wang</tp:taxon-authority><tp:taxon-status xmlns:xlink="http://www.w3.org/1999/xlink" xlink:type="simple">sp. nov.</tp:taxon-status><xref ref-type="fig" rid="F2">Figs 2E, F</xref><xref ref-type="fig" rid="F5">, 5</xref></tp:nomenclature><tp:treatment-sec sec-type="etymology" id="SECID0EJ2BI"><title>Etymology.</title><p><italic><tp:taxon-name><tp:taxon-name-part taxon-name-part-type="genus" reg="Agaricus"/><tp:taxon-name-part taxon-name-part-type="species" reg="shenzhenensis">shenzhenensis</tp:taxon-name-part></tp:taxon-name></italic> (Latin), meaning from shenzhen city where the holotype specimen was collected.</p><fig id="F5" position="float" orientation="portrait"><object-id xmlns:xlink="http://www.w3.org/1999/xlink" content-type="doi" xlink:type="simple">10.3897/mycokeys.119.154278.figure5</object-id><object-id xmlns:xlink="http://www.w3.org/1999/xlink" content-type="arpha" xlink:type="simple">80529E01-444F-5EED-B791-E2D04C198A46</object-id><label>Figure 5.</label><caption><p><italic><tp:taxon-name><tp:taxon-name-part taxon-name-part-type="genus" reg="Agaricus">Agaricus</tp:taxon-name-part><tp:taxon-name-part taxon-name-part-type="species" reg="shenzhenensis">shenzhenensis</tp:taxon-name-part></tp:taxon-name></italic> (<abbrev xmlns:xlink="http://www.w3.org/1999/xlink" xlink:title="Fujian Academy of Agricultural Sciences" id="ABBRID0EM3BI" xlink:type="simple">FFAAS</abbrev> 3397, <abbrev xmlns:xlink="http://www.w3.org/1999/xlink" xlink:title="Fujian Academy of Agricultural Sciences" id="ABBRID0EQ3BI" xlink:type="simple">FFAAS</abbrev> 3398); <bold>A.</bold> Basidiomata; <bold>B.</bold> Basidiospores; <bold>C.</bold> Basidia; <bold>D.</bold> Cheilocystidia; <bold>E.</bold> Pileipellis. Scale bar: 1 cm (<bold>A</bold>); 5 μm (<bold>B–E</bold>).</p></caption><graphic xmlns:xlink="http://www.w3.org/1999/xlink" xlink:href="mycokeys-119-047-g005.jpg" position="float" orientation="portrait" xlink:type="simple" id="oo_1360823.jpg"><uri content-type="original_file" xlink:type="simple">https://binary.pensoft.net/fig/1360823</uri></graphic></fig></tp:treatment-sec><tp:treatment-sec sec-type="Holotypus" id="SECID0EH4BI"><title>Holotypus.</title><p>China • Guangdong Province, Shenzhen City, Lianhuashan Park, 29 April 2024, <named-content xmlns:xlink="http://www.w3.org/1999/xlink" content-type="dwc:verbatimCoordinates" xlink:type="simple"><named-content content-type="geo-json" specific-use="{&#34;type&#34;:&#34;Point&#34;,&#34;coordinates&#34;:[114.053611,22.556389]}" id="NCID0EQ4BI" xlink:type="simple">22°33'23"N, 114°3'13"E</named-content></named-content>, alt. 100 m, Cheng-Cheng, 20240430 (<abbrev xmlns:xlink="http://www.w3.org/1999/xlink" xlink:title="Fujian Academy of Agricultural Sciences" id="ABBRID0EV4BI" xlink:type="simple">FFAAS</abbrev> 3397).</p></tp:treatment-sec><tp:treatment-sec sec-type="diagnosis" id="SECID0EZ4BI"><title>Diagnosis.</title><p>Distinguished by the pileus adorned with brownish gray (6E2) fibrillose squamules, context becoming yellow (3B8) on cutting, stipe base tapering and covered with brownish gray (6E2) fibrillose squamules, predominantly 2-spored basidia.</p></tp:treatment-sec><tp:treatment-sec sec-type="description" id="SECID0E54BI"><title>Description.</title><p>Pileus 2.5–6.5 cm in diameter, 0.5–0.8 cm thick at the center, hemispherical, truncate conical to plane, applanate with a slightly depressed center when mature, surface dry, white (2A1), grayish white (2B1), entirely covered with appressed, concentrically arranged, triangular, brownish gray (6E2) fibrillose squamules, scattered towards the margin in age, denser taupe (4F1), black (2F1) at the disc, margin entire, appendiculate by annulus remnants. Context of the pileus white (6A1), becoming yellow (3B8) on cutting, odor unknown. Lamellae 0.5–0.7 cm broad, first pale red (9A3) then reddish brown (8E8), later brownish black (8F8), free, crowded, intercalated with numerous lamellulae. Stipe 4.5–11.5 × 0.5–2.0 cm, cylindrical, tapering downwards, hollow, with short white (6A1) rhizomorphs, provided with an annulus in its upper part, above the annulus white (6A1), below the annulus the upper half white and the lower half covered with dense adpressed brownish grey (6E2) squamules concolorous with the pileus surface. Annulus superior, white (6A1) to brownish black (8F8), simple, membranous, persistent.</p><p>Basidiospores (5.8)6.1–7.3(7.5) × (3.8)4.0–4.3(4.4) μm, [Xav = 6.8 × 4.2 μm], Q = 1.41–1.87, Qav = 1.61, ellipsoid to elongate-ellipsoid, smooth, brown, thick-walled, guttulate. Basidia 25–33 × 8–10 μm, clavate, 2(4)-spored, sterigmata 2–3 µm long. Cheilocystidia abundant, broadly clavate, oblong or pyriform, 22–50 × 10–22 μm. Pleurocystidia absent. Pileipellis a cutis of cylindrical, slightly constricted at the septa, light brown hyphae, 4–7 μm wide.</p></tp:treatment-sec><tp:treatment-sec sec-type="habitat" id="SECID0EE5BI"><title>Habitat and distribution.</title><p>Gregarious or clustered in grass or broad-leaved forests during spring. Currently, it is only known from Guangdong Province, China.</p></tp:treatment-sec><tp:treatment-sec sec-type="Additional specimens measured" id="SECID0EJ5BI"><title>Additional specimens measured.</title><p>China • Guangdong Province, Shenzhen City, Lianhuashan Park, 29 April 2024, Cheng-Cheng, 20240430-1 (<abbrev xmlns:xlink="http://www.w3.org/1999/xlink" xlink:title="Fujian Academy of Agricultural Sciences" id="ABBRID0EP5BI" xlink:type="simple">FFAAS</abbrev> 3398).</p></tp:treatment-sec><tp:treatment-sec sec-type="notes" id="SECID0ET5BI"><title>Notes.</title><p><italic><tp:taxon-name><tp:taxon-name-part taxon-name-part-type="genus" reg="Agaricus">Agaricus</tp:taxon-name-part><tp:taxon-name-part taxon-name-part-type="species" reg="shenzhenensis">shenzhenensis</tp:taxon-name-part></tp:taxon-name></italic> belongs to <tp:taxon-name><tp:taxon-name-part taxon-name-part-type="genus" reg="Agaricus">A.</tp:taxon-name-part> (<tp:taxon-name-part taxon-name-part-type="infraspecific-rank">subg.</tp:taxon-name-part> <tp:taxon-name-part taxon-name-part-type="subgenus" reg="Pseudochitonia">Pseudochitonia</tp:taxon-name-part>) <tp:taxon-name-part taxon-name-part-type="infraspecific-rank">sect.</tp:taxon-name-part> <tp:taxon-name-part taxon-name-part-type="section" reg="Catenulati">Catenulati</tp:taxon-name-part></tp:taxon-name>, which currently comprises three species: <italic><tp:taxon-name><tp:taxon-name-part taxon-name-part-type="genus" reg="Agaricus">A.</tp:taxon-name-part><tp:taxon-name-part taxon-name-part-type="species" reg="arabiensis">arabiensis</tp:taxon-name-part></tp:taxon-name></italic> S. Hussain &amp; Al-Sadi, <italic><tp:taxon-name><tp:taxon-name-part taxon-name-part-type="genus" reg="Agaricus">A.</tp:taxon-name-part><tp:taxon-name-part taxon-name-part-type="species" reg="lannaensis">lannaensis</tp:taxon-name-part></tp:taxon-name></italic> N. Suwannarach, J. Kumla &amp; S. Lumyong and <italic><tp:taxon-name><tp:taxon-name-part taxon-name-part-type="genus" reg="Agaricus">A.</tp:taxon-name-part><tp:taxon-name-part taxon-name-part-type="species" reg="malakandensis">malakandensis</tp:taxon-name-part></tp:taxon-name></italic>.</p><p><italic><tp:taxon-name><tp:taxon-name-part taxon-name-part-type="genus" reg="Agaricus">Agaricus</tp:taxon-name-part><tp:taxon-name-part taxon-name-part-type="species" reg="shenzhenensis">shenzhenensis</tp:taxon-name-part></tp:taxon-name></italic> differs from all three in both morphological and molecular characters. <italic><tp:taxon-name><tp:taxon-name-part taxon-name-part-type="genus" reg="Agaricus">Agaricus</tp:taxon-name-part><tp:taxon-name-part taxon-name-part-type="species" reg="arabiensis">arabiensis</tp:taxon-name-part></tp:taxon-name></italic> exhibits a reddish-brown to dark reddish-brown pileus, context unchanged on handling, smooth stipe, and globose to subglobose or broadly clavate, regularly catenulate cheilocystidia (<xref ref-type="bibr" rid="B18">Hussain et al. 2022</xref>). <italic><tp:taxon-name><tp:taxon-name-part taxon-name-part-type="genus" reg="Agaricus">Agaricus</tp:taxon-name-part><tp:taxon-name-part taxon-name-part-type="species" reg="lannaensis">lannaensis</tp:taxon-name-part></tp:taxon-name></italic> differs in having brown pileus, reddish brown context when cut, fibrillose stipe white below the annulus to the base, and smaller basidia (19–26 × 5.5–8.5 µm) (<xref ref-type="bibr" rid="B19">Jaichaliaw et al. 2021</xref>). <italic><tp:taxon-name><tp:taxon-name-part taxon-name-part-type="genus" reg="Agaricus">Agaricus</tp:taxon-name-part><tp:taxon-name-part taxon-name-part-type="species" reg="malakandensis">malakandensis</tp:taxon-name-part></tp:taxon-name></italic> possesses a dark brown to reddish brown pileus, smooth or fibrillose to slightly squamulose stipe, and multiseptate cheilocystidia with clavate to pyriform terminal element (<xref ref-type="bibr" rid="B30">Nawaz et al. 2024</xref>). Notably, catenulate cheilocystidia were not observed in this species, even though this feature is the primary morphological diagnostic characteristic for taxa within this section.</p><p>The genetic distinctions between <italic><tp:taxon-name><tp:taxon-name-part taxon-name-part-type="genus" reg="Agaricus">A.</tp:taxon-name-part><tp:taxon-name-part taxon-name-part-type="species" reg="shenzhenensis">shenzhenensis</tp:taxon-name-part></tp:taxon-name></italic> and <italic><tp:taxon-name><tp:taxon-name-part taxon-name-part-type="genus" reg="Agaricus">A.</tp:taxon-name-part><tp:taxon-name-part taxon-name-part-type="species" reg="malakandensis">malakandensis</tp:taxon-name-part></tp:taxon-name></italic> remain unequivocal, with four nucleotide differences in the ITS region, one in nrLSU, and four in <italic>tef1-α</italic> (Table <xref ref-type="table" rid="T2">2</xref>). To ensure the accuracy of the results, we rechecked the quality of the sequences and confirmed their compliance with the required standards.</p><table-wrap id="T2" position="float" orientation="portrait"><label>Table 2.</label><caption><p>Variable loci of <italic><tp:taxon-name><tp:taxon-name-part taxon-name-part-type="genus" reg="Agaricus">A.</tp:taxon-name-part><tp:taxon-name-part taxon-name-part-type="species" reg="malakandensis">malakandensis</tp:taxon-name-part></tp:taxon-name></italic> and <italic><tp:taxon-name><tp:taxon-name-part taxon-name-part-type="genus" reg="Agaricus">A.</tp:taxon-name-part><tp:taxon-name-part taxon-name-part-type="species" reg="shenzhenensis">shenzhenensis</tp:taxon-name-part></tp:taxon-name></italic>. Position numbering based on ITS/nrLSU/<italic>tef1-α</italic> alignment. “—” means no relevant genetic information.</p></caption><table id="TID0ESZAK" rules="all"><tbody><tr><th rowspan="2" colspan="1">Sample</th><th rowspan="1" colspan="4">ITS</th><th rowspan="1" colspan="1">nrLSU</th><th rowspan="1" colspan="4">
                      <italic>tef1-α</italic>
                    </th></tr><tr><th rowspan="1" colspan="1">256</th><th rowspan="1" colspan="1">273</th><th rowspan="1" colspan="1">286</th><th rowspan="1" colspan="1">646</th><th rowspan="1" colspan="1">410</th><th rowspan="1" colspan="1">288</th><th rowspan="1" colspan="1">399</th><th rowspan="1" colspan="1">439</th><th rowspan="1" colspan="1">503</th></tr><tr><td rowspan="1" colspan="10">
                      <italic>A <tp:taxon-name><tp:taxon-name-part taxon-name-part-type="genus" reg="Agaricus"/><tp:taxon-name-part taxon-name-part-type="species" reg="malakandensis">malakandensis</tp:taxon-name-part></tp:taxon-name></italic>
                    </td></tr><tr><td rowspan="1" colspan="1">ViL-60 T</td><td rowspan="1" colspan="1">C</td><td rowspan="1" colspan="1">T</td><td rowspan="1" colspan="1">C</td><td rowspan="1" colspan="1">C</td><td rowspan="1" colspan="1">C</td><td rowspan="1" colspan="1">G</td><td rowspan="1" colspan="1">A</td><td rowspan="1" colspan="1">C</td><td rowspan="1" colspan="1">C</td></tr><tr><td rowspan="1" colspan="1">ViL-68</td><td rowspan="1" colspan="1">C</td><td rowspan="1" colspan="1">T</td><td rowspan="1" colspan="1">C</td><td rowspan="1" colspan="1">C</td><td rowspan="1" colspan="1">C</td><td rowspan="1" colspan="1">—</td><td rowspan="1" colspan="1">—</td><td rowspan="1" colspan="1">—</td><td rowspan="1" colspan="1">—</td></tr><tr><td rowspan="1" colspan="1">LD2012162</td><td rowspan="1" colspan="1">C</td><td rowspan="1" colspan="1">T</td><td rowspan="1" colspan="1">C</td><td rowspan="1" colspan="1">C</td><td rowspan="1" colspan="1">C</td><td rowspan="1" colspan="1">G</td><td rowspan="1" colspan="1">A</td><td rowspan="1" colspan="1">C</td><td rowspan="1" colspan="1">C</td></tr><tr><td rowspan="1" colspan="10">
                      <italic>A <tp:taxon-name><tp:taxon-name-part taxon-name-part-type="genus" reg="Agaricus"/><tp:taxon-name-part taxon-name-part-type="species" reg="shenzhenensis">shenzhenensis</tp:taxon-name-part></tp:taxon-name></italic>
                    </td></tr><tr><td rowspan="1" colspan="1"><abbrev xmlns:xlink="http://www.w3.org/1999/xlink" xlink:title="Fujian Academy of Agricultural Sciences" id="ABBRID0EEKCI" xlink:type="simple">FFAAS</abbrev> 3397 T</td><td rowspan="1" colspan="1">T</td><td rowspan="1" colspan="1">C</td><td rowspan="1" colspan="1">T</td><td rowspan="1" colspan="1">T</td><td rowspan="1" colspan="1">G</td><td rowspan="1" colspan="1">A</td><td rowspan="1" colspan="1">T</td><td rowspan="1" colspan="1">T</td><td rowspan="1" colspan="1">T</td></tr><tr><td rowspan="1" colspan="1"><abbrev xmlns:xlink="http://www.w3.org/1999/xlink" xlink:title="Fujian Academy of Agricultural Sciences" id="ABBRID0EILCI" xlink:type="simple">FFAAS</abbrev> 3398</td><td rowspan="1" colspan="1">T</td><td rowspan="1" colspan="1">C</td><td rowspan="1" colspan="1">T</td><td rowspan="1" colspan="1">T</td><td rowspan="1" colspan="1">G</td><td rowspan="1" colspan="1">A</td><td rowspan="1" colspan="1">T</td><td rowspan="1" colspan="1">T</td><td rowspan="1" colspan="1">T</td></tr></tbody></table></table-wrap><p>Notably, this species represents the first record of <tp:taxon-name><tp:taxon-name-part taxon-name-part-type="genus" reg="Agaricus">A.</tp:taxon-name-part><tp:taxon-name-part taxon-name-part-type="infraspecific-rank">sect.</tp:taxon-name-part><tp:taxon-name-part taxon-name-part-type="section" reg="Catenulati">Catenulati</tp:taxon-name-part></tp:taxon-name> in China, expanding the known biogeographic range of this section.</p></tp:treatment-sec><tp:treatment-sec><!--Section generated to contain objects referenced in tp:taxon-treatment.--><fig id="F2" position="float" orientation="portrait"><object-id xmlns:xlink="http://www.w3.org/1999/xlink" content-type="doi" xlink:type="simple">10.3897/mycokeys.119.154278.figure2</object-id><object-id xmlns:xlink="http://www.w3.org/1999/xlink" content-type="arpha" xlink:type="simple">113216F6-83EE-5CD6-9DCD-8FCFEFF9686E</object-id><label>Figure 2.</label><caption><p>The photographs of fresh basidiomata of <italic><tp:taxon-name><tp:taxon-name-part taxon-name-part-type="genus" reg="Agaricus">Agaricus</tp:taxon-name-part></tp:taxon-name></italic> species in this study. <bold>A.</bold><italic><tp:taxon-name><tp:taxon-name-part taxon-name-part-type="genus" reg="Agaricus">A.</tp:taxon-name-part><tp:taxon-name-part taxon-name-part-type="species" reg="aurantifibrillosus">aurantifibrillosus</tp:taxon-name-part></tp:taxon-name></italic> (<abbrev xmlns:xlink="http://www.w3.org/1999/xlink" xlink:title="Fujian Academy of Agricultural Sciences" id="ABBRID0EMHBI" xlink:type="simple">FFAAS</abbrev> 3390); <bold>B.</bold><italic><tp:taxon-name><tp:taxon-name-part taxon-name-part-type="genus" reg="Agaricus">A.</tp:taxon-name-part><tp:taxon-name-part taxon-name-part-type="species" reg="aurantifibrillosus">aurantifibrillosus</tp:taxon-name-part></tp:taxon-name></italic> (<abbrev xmlns:xlink="http://www.w3.org/1999/xlink" xlink:title="Fujian Academy of Agricultural Sciences" id="ABBRID0E4HBI" xlink:type="simple">FFAAS</abbrev> 3391); <bold>C.</bold><italic><tp:taxon-name><tp:taxon-name-part taxon-name-part-type="genus" reg="Agaricus">A.</tp:taxon-name-part><tp:taxon-name-part taxon-name-part-type="species" reg="fafuinus">fafuinus</tp:taxon-name-part></tp:taxon-name></italic> (<abbrev xmlns:xlink="http://www.w3.org/1999/xlink" xlink:title="Fujian Academy of Agricultural Sciences" id="ABBRID0EOIBI" xlink:type="simple">FFAAS</abbrev> 3393); <bold>D.</bold><italic><tp:taxon-name><tp:taxon-name-part taxon-name-part-type="genus" reg="Agaricus">A.</tp:taxon-name-part><tp:taxon-name-part taxon-name-part-type="species" reg="fafuinus">fafuinus</tp:taxon-name-part></tp:taxon-name></italic> (<abbrev xmlns:xlink="http://www.w3.org/1999/xlink" xlink:title="Fujian Academy of Agricultural Sciences" id="ABBRID0E6IBI" xlink:type="simple">FFAAS</abbrev> 3394); <bold>E.</bold><italic><tp:taxon-name><tp:taxon-name-part taxon-name-part-type="genus" reg="Agaricus">A.</tp:taxon-name-part><tp:taxon-name-part taxon-name-part-type="species" reg="shenzhenensis">shenzhenensis</tp:taxon-name-part></tp:taxon-name></italic> (<abbrev xmlns:xlink="http://www.w3.org/1999/xlink" xlink:title="Fujian Academy of Agricultural Sciences" id="ABBRID0EQJBI" xlink:type="simple">FFAAS</abbrev> 3397); <bold>F.</bold><italic><tp:taxon-name><tp:taxon-name-part taxon-name-part-type="genus" reg="Agaricus">A.</tp:taxon-name-part><tp:taxon-name-part taxon-name-part-type="species" reg="shenzhenensis">shenzhenensis</tp:taxon-name-part></tp:taxon-name></italic> (<abbrev xmlns:xlink="http://www.w3.org/1999/xlink" xlink:title="Fujian Academy of Agricultural Sciences" id="ABBRID0EBKBI" xlink:type="simple">FFAAS</abbrev> 3398). Scale bars: 1 cm.</p></caption><graphic xmlns:xlink="http://www.w3.org/1999/xlink" xlink:href="mycokeys-119-047-g002.jpg" position="float" orientation="portrait" xlink:type="simple" id="oo_1360820.jpg"><uri content-type="original_file" xlink:type="simple">https://binary.pensoft.net/fig/1360820</uri></graphic></fig></tp:treatment-sec><ref-list><ref id="B18"><mixed-citation xmlns:xlink="http://www.w3.org/1999/xlink" xlink:type="simple"><person-group><name name-style="western"><surname>Hussain</surname><given-names>S</given-names></name><name name-style="western"><surname>Al-Kharousi</surname><given-names>M</given-names></name><name name-style="western"><surname>Al-Muharabi</surname><given-names>MA</given-names></name><name name-style="western"><surname>Al-Maqbali</surname><given-names>D</given-names></name><name name-style="western"><surname>Al-Shabibi</surname><given-names>Z</given-names></name><name name-style="western"><surname>Al-Balushi</surname><given-names>AH</given-names></name><name name-style="western"><surname>Al-Yahya’ei</surname><given-names>MN</given-names></name><name name-style="western"><surname>Saady</surname><given-names>NA</given-names></name><name name-style="western"><surname>Abdel-Jalil</surname><given-names>R</given-names></name><name name-style="western"><surname>Velazhahan</surname><given-names>R</given-names></name><name name-style="western"><surname>Al-Sadi</surname><given-names>AM</given-names></name></person-group> (<year>2022</year>) <article-title>Phylogeny of <tp:taxon-name><tp:taxon-name-part taxon-name-part-type="genus">Agaricus</tp:taxon-name-part><tp:taxon-name-part taxon-name-part-type="infraspecific-rank">subgenus</tp:taxon-name-part><tp:taxon-name-part taxon-name-part-type="subgenus">Pseudochitonia</tp:taxon-name-part></tp:taxon-name>with the description of a new section and a new species from Oman.</article-title><source>Mycological Progress</source><volume>21</volume>(<issue>72</issue>): <fpage>1</fpage>–<lpage>13</lpage>. <ext-link xlink:href="10.1007/s11557-022-01819-8" ext-link-type="doi" xlink:type="simple">https://doi.org/10.1007/s11557-022-01819-8</ext-link></mixed-citation></ref><ref id="B19"><mixed-citation xmlns:xlink="http://www.w3.org/1999/xlink" xlink:type="simple"><person-group><name name-style="western"><surname>Jaichaliaw</surname><given-names>C</given-names></name><name name-style="western"><surname>Kumla</surname><given-names>J</given-names></name><name name-style="western"><surname>Vadthanarat</surname><given-names>S</given-names></name><name name-style="western"><surname>Suwannarach</surname><given-names>N</given-names></name><name name-style="western"><surname>Lumyong</surname><given-names>S</given-names></name></person-group> (<year>2021</year>) <article-title>Multigene phylogeny and morphology reveal three novel species and a novel record of <italic><tp:taxon-name><tp:taxon-name-part taxon-name-part-type="genus">Agaricus</tp:taxon-name-part></tp:taxon-name></italic> from Northern Thailand.</article-title><source>Frontiers in Microbiology</source><volume>12</volume>(<issue>650513</issue>): <fpage>1</fpage>–<lpage>14</lpage>. <ext-link xlink:href="10.3389/fmicb.2021.650513" ext-link-type="doi" xlink:type="simple">https://doi.org/10.3389/fmicb.2021.650513</ext-link></mixed-citation></ref><ref id="B30"><mixed-citation xmlns:xlink="http://www.w3.org/1999/xlink" xlink:type="simple"><person-group><name name-style="western"><surname>Nawaz</surname><given-names>R</given-names></name><name name-style="western"><surname>Murad</surname><given-names>W</given-names></name><name name-style="western"><surname>Irshad</surname><given-names>M</given-names></name><name name-style="western"><surname>Callac</surname><given-names>P</given-names></name><name name-style="western"><surname>Hussain</surname><given-names>S</given-names></name></person-group> (<year>2024</year>) <article-title><tp:taxon-name><tp:taxon-name-part taxon-name-part-type="genus">Agaricus</tp:taxon-name-part><tp:taxon-name-part taxon-name-part-type="infraspecific-rank">subgenus</tp:taxon-name-part><tp:taxon-name-part taxon-name-part-type="subgenus">Pseudochitonia</tp:taxon-name-part></tp:taxon-name> in Malakand, Pakistan: An updated phylogeny and description of three new species.</article-title><source>Mycologia</source><volume>116</volume>: <fpage>577</fpage>–<lpage>600</lpage>. <ext-link xlink:href="10.1080/00275514.2024.2334473" ext-link-type="doi" xlink:type="simple">https://doi.org/10.1080/00275514.2024.2334473</ext-link></mixed-citation></ref></ref-list></tp:taxon-treatment>
